# Supplementary material for: Anti-Obesity Effects of Adzuki Bean Saponins in Improving Lipid Metabolism Through Reducing Oxidative Stress and Alleviating Mitochondrial Abnormality by Activating the PI3K/Akt/GSK3β/β-Catenin Signaling Pathway
Source: Antioxidants (Basel). 2024 Nov 11;13(11):1380. doi: 10.3390/antiox13111380 (PMC11591031; doi:10.3390/antiox13111380)
Supplement: Supplementary file 1 [file antioxidants-13-01380-s001.zip]

Archive with 1 entries (1 files):
- antioxidants-3277806-supplementary.pdf
